# Supplementary material for: Heterozygous Nonsense Mutation in the Nuclear Transport Factor KPNA7, a Maternal Factor Active in Embryonic Tissues, Causes Autosomal Dominant Otosclerosis
Source: Int J Mol Sci. 2026 May 30;27(11):4985. doi: 10.3390/ijms27114985 (PMC13256754; doi:10.3390/ijms27114985)
Supplement: Supplementary file 1 [file ijms-27-04985-s001.zip]

Archive with 1 entries (1 files):
- ijms-4252892-supplementary.pdf
